# Supplementary material for: 3D Porous MXene Aerogel through Gas Foaming for Multifunctional Pressure Sensor
Source: Research (Wash D C). 2022 Jun 27;2022:9843268. doi: 10.34133/2022/9843268 (PMC11715778; doi:10.34133/2022/9843268)
Supplement: Supplementary Materials — Text S1: material characterization. Text S2: optimization of the isolation layer of multifunctional MXene aerogel sensor. Figure S1: structure of cellulose nanofibers (CNF, C 6H 10O 3). Figure S2: photographs of MXene aerogel flexible pressure array sensor. Figure S3: SEM images of MAX phase (Ti 3AlC 2). Figure S4: Tyndall phenomenon of MXene, CNF, and MXene/CNF solutions. Figure S5: SEM images of Ti 3C 2T X MXene nanosheets. Figure S6: SEM images of Ti 3C 2T x MXene nanosheets and corresponding statistics of sheet size distribution. Figure S7: TEM image of cellulose nanofibers (CNF, C 6H 10O 3). Figure S8: SEM images of MXene/CNF film. Figure S9: SEM images of MXene/CNF aerogel. Figure S10: cross-sectional SEM images of MXene/CNF film (upper) and aerogel (lower) and the corresponding elemental maps. Figure S11: SEM images of MXene paper interdigital electrodes. Figure S12: (a) Plan-view and (b) cross-sectional SEM images of MXene paper. Figure S13: (a) Plan-view and (b) cross-sectional SEM images and corresponding EDS elemental maps of MXene paper. Figure S14: schematic illustration of the in situ mechanical test of MXene aerogel in FIB-SEM. Figure S15: in situ SEM images and corresponding porosity changes during dynamic press and release processes. Figure S16: the porosity changes of the MXene aerogel during dynamic press and release processes. Figure S17: SEM images of sprayed CNF isolation layer. Figure S18: sensitivity of MXene aerogel sensor with different thicknesses of CNF isolation layer. Figure S19: ohmic contact characteristics of MXene aerogel sensor. Figure S20: sensitivity of MXene aerogel sensor with different CNF contents. Figure S21: pressure-sensing properties of MXene aerogel sensor. Figure S22: schematic diagram of the change of conduction channel. Figure S23: tension-sensing properties of MXene aerogel sensor. Figure S24: SEM images show the self-healing processes of PU including cut, self-healing, and stretching. Figure S25: photographs of self [file 9843268.f1.zip]

Archive with 2 entries (2 files):
- Movie S1 In-situ SEM.mp4
- Supplementary Materials.docx
